# Supplementary material for: Quantifying habitat selection and variability in habitat suitability for juvenile white sharks
Source: PLoS One. 2019 May 8;14(5):e0214642. doi: 10.1371/journal.pone.0214642 (PMC6505937; doi:10.1371/journal.pone.0214642)
Supplement: S1 Data — (CSV) [file pone.0214642.s005.csv]

ptt	lat	long	Class	datetimeGMT
65865	34.384	-119.701	1	2006-07-14 22:09:00
65865	34.18	-119.334	0	2006-07-16 21:47:00
65865	34.181	-119.345	0	2006-07-17 00:31:00
65865	34.232	-119.375	0	2006-07-18 13:18:00
65865	34.249	-119.387	0	2006-07-18 14:09:00
65865	34.277	-119.385	0	2006-07-19 13:09:00
65865	34.262	-119.384	0	2006-07-19 13:42:00
65865	34.256	-119.392	0	2006-07-19 15:23:00
65865	34.227	-119.33	1	2006-07-20 13:19:00
65865	34.185	-119.356	1	2006-07-24 13:22:00
65865	34.321	-119.397	0	2006-07-26 13:28:00
65865	34.268	-119.355	0	2006-07-28 13:30:00
65865	34.324	-119.551	0	2006-07-31 13:56:00
65865	34.303	-119.389	0	2006-07-31 18:05:00
65865	34.254	-119.362	0	2006-08-02 00:48:00
65865	34.257	-119.341	0	2006-08-04 00:02:00
65865	34.237	-119.416	0	2006-08-04 14:03:00
65865	34.191	-119.329	0	2006-08-18 17:51:00
65866	34.206	-119.395	0	2006-09-22 05:25:00
65866	34.137	-119.427	0	2006-09-22 09:18:00
65866	34.056	-119.595	0	2006-09-22 17:46:00
65866	34.092	-119.4	0	2006-10-01 14:22:00
65866	33.944	-119.635	0	2006-10-13 02:17:00
65866	34.084	-119.596	1	2006-10-24 20:12:00
65866	34.106	-119.7	1	2006-10-25 18:28:00
65866	34.079	-119.675	0	2006-10-27 21:22:00
65866	34.089	-119.716	0	2006-11-06 04:52:00
65866	34.071	-119.78	0	2006-11-07 06:06:00
65866	34.092	-119.589	0	2006-11-08 01:57:00
65866	34.052	-119.71	0	2006-11-08 11:32:00
65866	34.056	-119.708	1	2006-11-10 10:55:00
65866	34.062	-119.721	0	2006-11-10 18:59:00
65866	34.041	-119.629	0	2006-11-15 20:21:00
65866	34.13	-119.299	0	2006-11-18 17:34:00
65866	33.576	-118.066	0	2006-12-10 06:52:00
66877	33.894	-118.475	0	2006-10-08 09:54:00
66877	33.87	-118.447	0	2006-10-08 10:50:00
66877	33.844	-118.415	0	2006-10-09 12:53:00
66877	32.854	-117.314	0	2006-10-15 04:57:00
66877	32.592	-117.298	0	2006-10-15 22:34:00
66877	32.28	-117.033	3	2006-10-18 21:57:00
66877	32.241	-116.935	2	2006-10-19 01:31:00
66877	32.241	-116.937	3	2006-10-19 05:05:00
66877	32.243	-116.934	2	2006-10-19 06:44:00
66878	32.862	-117.303	0	2006-11-15 18:45:00
66880	33.562	-118.935	0	2007-07-21 00:43:00
66880	33.594	-118.938	0	2007-07-21 01:21:00
66880	33.698	-118.907	1	2007-07-22 00:19:00
66880	33.708	-118.91	0	2007-07-22 01:09:00
66880	33.777	-118.916	0	2007-07-23 00:57:00
66880	33.777	-118.918	2	2007-07-23 01:35:00
66880	33.766	-118.805	1	2007-07-24 00:47:00
66880	33.75	-118.79	1	2007-07-24 01:11:00
66880	33.794	-118.497	0	2007-07-27 01:39:00
66880	33.778	-118.494	1	2007-07-28 01:18:00
66880	33.782	-118.486	1	2007-07-31 00:04:00
66880	33.758	-118.545	1	2007-08-03 00:33:00
66880	33.734	-118.416	0	2007-08-04 03:22:00
66880	33.751	-118.505	0	2007-08-04 05:45:00
66880	33.805	-118.442	1	2007-08-05 01:23:00
66880	33.634	-118.514	0	2007-08-05 14:10:00
66880	33.698	-118.375	0	2007-08-06 01:02:00
66880	33.65	-118.241	0	2007-08-07 00:38:00
66880	33.703	-118.308	1	2007-08-08 00:14:00
66880	33.738	-118.439	0	2007-08-10 00:47:00
66880	33.724	-118.421	1	2007-08-10 01:07:00
66880	33.624	-118.245	1	2007-08-12 03:54:00
66880	33.638	-118.242	0	2007-08-12 04:19:00
66880	33.535	-118.03	1	2007-08-14 01:12:00
66880	33.538	-117.978	1	2007-08-16 02:03:00
66880	33.629	-118.071	1	2007-08-18 00:57:00
66880	33.615	-118.058	1	2007-08-18 01:16:00
66880	33.647	-118.256	0	2007-08-19 02:32:00
66880	33.564	-118.096	0	2007-08-20 02:08:00
66880	33.487	-117.916	0	2007-08-21 01:44:00
66880	33.567	-117.896	0	2007-08-23 00:56:00
66880	33.569	-117.963	1	2007-08-24 00:34:00
66880	33.579	-118.059	0	2007-08-25 01:51:00
66880	33.584	-118.062	0	2007-08-26 09:49:00
66880	33.598	-118.013	0	2007-08-27 00:48:00
66880	33.606	-118.002	1	2007-08-27 01:01:00
66880	33.549	-117.948	0	2007-08-29 16:44:00
66880	33.543	-118.013	1	2007-08-30 01:30:00
66880	33.564	-118.013	0	2007-08-31 07:00:00
66880	33.245	-117.596	1	2007-09-02 00:17:00
66880	33.216	-117.596	0	2007-09-02 01:59:00
66880	33.255	-117.505	1	2007-09-03 04:11:00
66880	33.268	-117.483	0	2007-09-03 04:40:00
66880	33.424	-117.762	0	2007-09-05 06:45:00
66880	33.568	-117.87	0	2007-09-06 02:03:00
66880	33.604	-118.041	1	2007-09-07 00:21:00
66880	33.552	-117.861	1	2007-09-08 04:37:00
66880	33.233	-117.515	1	2007-09-10 03:55:00
66880	33.352	-117.635	0	2007-09-11 03:36:00
66880	33.402	-117.718	3	2007-09-12 01:19:00
66880	33.444	-117.769	1	2007-09-13 00:56:00
66880	33.24	-117.541	1	2007-09-15 00:08:00
66880	33.234	-117.526	0	2007-09-15 00:26:00
66880	33.224	-117.531	3	2007-09-15 01:47:00
66880	33.16	-117.484	3	2007-09-16 01:24:00
66880	33.202	-117.452	3	2007-09-17 00:04:00
66880	33.2	-117.475	1	2007-09-17 01:00:00
66880	33.196	-117.417	1	2007-09-19 00:14:00
66880	33.164	-117.425	1	2007-09-21 03:28:00
66880	33.256	-117.505	1	2007-09-25 00:10:00
66880	33.258	-117.506	1	2007-09-25 00:10:00
66880	33.026	-117.319	1	2007-09-28 04:34:00
66880	33.026	-117.319	1	2007-09-28 04:34:00
66880	32.99	-117.322	1	2007-09-30 00:52:00
66880	33.063	-117.362	1	2007-10-01 00:28:00
66880	33.063	-117.362	1	2007-10-01 00:28:00
66880	33.088	-117.368	1	2007-10-01 00:39:00
66880	33.088	-117.368	1	2007-10-01 00:39:00
66880	33.103	-117.395	1	2007-10-01 02:04:00
66880	33.113	-117.359	2	2007-10-02 00:30:00
66880	33.034	-117.355	1	2007-10-03 01:18:00
66880	33.123	-117.415	0	2007-10-04 00:05:00
66880	33.147	-117.419	0	2007-10-04 02:35:00
66880	33.306	-117.52	1	2007-10-05 00:32:00
66880	33.155	-117.383	1	2007-10-07 01:25:00
66880	32.857	-117.3	1	2007-10-08 00:59:00
66880	33.122	-117.361	0	2007-10-09 00:35:00
66880	33.119	-117.381	0	2007-10-09 00:47:00
66880	33.121	-117.369	1	2007-10-10 00:11:00
66880	33.114	-117.356	1	2007-10-10 00:35:00
66880	33.048	-117.324	1	2007-10-11 00:23:00
66880	33.014	-117.312	1	2007-10-12 00:11:00
66880	33.011	-117.309	1	2007-10-12 01:03:00
66880	33.165	-117.416	1	2007-10-14 00:15:00
66880	33.204	-117.429	0	2007-10-14 01:29:00
66880	32.938	-117.304	1	2007-10-16 01:07:00
66880	32.92	-117.306	1	2007-10-17 00:55:00
66880	33.021	-117.361	1	2007-10-18 00:20:00
66880	33.031	-117.341	1	2007-10-18 00:42:00
66880	32.979	-117.287	0	2007-10-19 00:30:00
66880	32.948	-117.286	0	2007-10-19 01:36:00
66880	32.859	-117.366	1	2007-10-20 00:18:00
66880	32.836	-117.351	0	2007-10-20 01:17:00
66880	32.805	-117.38	1	2007-10-21 00:06:00
66880	32.79	-117.398	1	2007-10-21 00:49:00
66880	32.812	-117.351	2	2007-10-22 00:22:00
66880	32.704	-117.293	0	2007-10-23 00:04:00
66880	32.671	-117.289	0	2007-10-23 01:24:00
66880	32.435	-117.404	0	2007-10-24 01:20:00
66880	32.205	-117.055	0	2007-10-25 02:33:00
66880	32.058	-116.904	1	2007-10-26 02:09:00
66880	32.056	-116.897	0	2007-10-26 03:04:00
66880	31.848	-116.736	1	2007-10-27 00:08:00
66880	31.837	-116.774	2	2007-10-27 00:37:00
66880	31.808	-116.764	1	2007-10-27 01:45:00
66880	31.602	-116.847	1	2007-10-28 00:24:00
66880	31.584	-116.857	2	2007-10-28 01:21:00
66880	31.182	-116.606	2	2007-10-29 00:13:00
66880	31.175	-116.578	2	2007-10-29 00:59:00
66880	30.777	-116.276	0	2007-10-30 00:36:00
66880	30.394	-116.2	1	2007-10-31 00:10:00
66880	30.358	-116.197	0	2007-10-31 01:50:00
66880	29.368	-115.369	0	2007-11-03 00:37:00
66880	29.369	-115.365	1	2007-11-03 00:54:00
66880	29.356	-115.17	0	2007-11-04 01:52:00
66880	29.368	-115.139	1	2007-11-05 00:31:00
66880	29.275	-115.037	1	2007-11-07 00:09:00
66880	29.332	-115.046	0	2007-11-07 02:21:00
66880	29.107	-114.768	1	2007-11-08 01:57:00
66880	29.141	-114.762	0	2007-11-08 03:35:00
66880	28.832	-114.607	1	2007-11-09 01:33:00
66880	27.975	-114.495	2	2007-11-12 02:01:00
66880	27.817	-114.475	1	2007-11-13 00:36:00
66880	27.818	-114.454	3	2007-11-14 01:16:00
66880	27.816	-114.577	1	2007-11-15 00:11:00
66880	27.793	-114.588	2	2007-11-15 00:51:00
66880	27.909	-114.434	0	2007-11-16 02:07:00
66880	27.925	-114.421	0	2007-11-16 03:59:00
66880	27.872	-114.588	0	2007-11-28 02:21:00
66880	27.831	-114.568	2	2007-11-28 06:01:00
77272	28.641	-112.382	0	2008-06-29 10:07:00
77273	34.076	-119.427	1	2008-06-23 13:33:00
77273	33.88	-119.371	1	2008-06-25 01:50:00
77273	34.022	-120.015	3	2008-06-27 13:49:00
77273	34.21	-119.873	1	2008-06-29 02:12:00
77273	34.19	-120.093	1	2008-07-03 06:58:00
77273	34.096	-119.274	1	2008-07-09 00:45:00
77273	34.089	-119.273	1	2008-07-09 01:32:00
77273	34.06	-119.045	1	2008-07-11 13:07:00
77273	34.074	-119.111	1	2008-07-15 01:16:00
77273	34.089	-119.211	1	2008-07-15 13:06:00
77273	34.058	-119.258	0	2008-07-19 00:29:00
77273	34.056	-119.228	1	2008-07-19 00:53:00
77273	34.303	-119.5	1	2008-07-25 01:50:00
77273	34.294	-119.544	3	2008-07-27 01:00:00
77273	34.29	-119.538	0	2008-07-27 02:16:00
77273	34.26	-119.535	1	2008-07-27 03:15:00
77273	34.238	-119.596	0	2008-07-27 04:50:00
77273	34.302	-119.491	1	2008-07-29 01:53:00
77273	34.297	-119.481	1	2008-07-29 01:55:00
77273	34.381	-119.88	2	2008-07-31 04:28:00
77273	34.432	-120.05	1	2008-08-02 00:21:00
77273	34.417	-120.046	1	2008-08-02 01:58:00
77273	34.384	-119.643	1	2008-08-04 02:22:00
77273	34.386	-119.62	1	2008-08-04 05:28:00
77273	34.381	-119.62	3	2008-08-04 06:14:00
77273	34.336	-119.456	1	2008-08-06 04:47:00
77273	34.322	-119.48	2	2008-08-06 08:26:00
77273	34.325	-119.462	0	2008-08-12 00:45:00
77273	34.4	-119.589	1	2008-08-14 02:04:00
77273	34.245	-119.405	0	2008-08-16 03:01:00
77273	34.266	-119.568	0	2008-08-18 02:17:00
77273	34.214	-119.478	2	2008-08-20 01:28:00
77273	34.337	-119.483	1	2008-08-22 00:40:00
77273	34.334	-119.484	1	2008-08-22 02:10:00
77273	34.271	-119.475	1	2008-08-24 00:07:00
77273	34.273	-119.471	2	2008-08-24 01:32:00
77273	34.265	-119.601	0	2008-08-26 01:27:00
77273	34.3	-119.486	2	2008-08-28 01:37:00
77273	34.139	-119.461	1	2008-08-30 00:38:00
77273	34.148	-119.379	2	2008-08-30 00:50:00
77273	34.145	-119.365	1	2008-08-30 03:12:00
77273	34.108	-119.286	2	2008-09-05 01:06:00
77273	34.094	-119.247	1	2008-09-07 00:43:00
77273	34.092	-119.251	1	2008-09-07 00:56:00
77273	34.101	-119.275	0	2008-09-07 02:23:00
77273	34.103	-119.262	2	2008-09-09 00:13:00
77273	34.103	-119.269	1	2008-09-09 00:20:00
77273	34.125	-119.237	2	2008-09-11 04:03:00
77273	34.117	-119.229	2	2008-09-11 04:55:00
77273	34.107	-119.224	2	2008-09-13 04:07:00
77273	34.161	-119.26	1	2008-09-15 00:48:00
77273	34.359	-119.831	1	2008-09-17 02:00:00
77273	34.352	-119.825	2	2008-09-17 02:04:00
77273	34.346	-120.321	2	2008-09-19 01:42:00
77273	34.352	-119.755	2	2008-09-21 03:55:00
77273	34.132	-119.344	0	2008-09-23 00:57:00
77273	34.131	-119.332	2	2008-09-23 01:14:00
77273	34.124	-119.302	1	2008-09-23 03:37:00
77273	34.096	-119.245	0	2008-09-25 00:28:00
77273	34.1	-119.256	1	2008-09-27 00:08:00
77273	34.094	-119.237	3	2008-09-27 01:18:00
77273	34.106	-119.289	1	2008-09-29 00:30:00
77273	34.114	-119.259	1	2008-10-15 21:01:00
77273	28.263	-114.142	1	2010-02-24 20:53:00
77273	28.273	-114.148	2	2010-02-24 21:39:00
77273	28.295	-114.031	1	2010-02-26 01:31:00
77273	28.296	-114.031	2	2010-02-26 01:33:00
77273	28.295	-114.029	3	2010-02-26 02:16:00
77273	28.268	-114.066	0	2010-02-28 00:42:00
77274	33.635	-118.399	0	2008-06-19 01:23:00
77274	33.782	-118.544	1	2008-06-19 12:03:00
77274	33.825	-118.548	2	2008-06-19 13:43:00
77274	33.913	-118.678	3	2008-07-03 12:55:00
77274	33.808	-118.448	2	2008-07-05 13:46:00
77274	33.552	-117.935	0	2008-07-09 13:11:00
77274	33.623	-118.005	3	2008-07-11 12:47:00
77274	33.616	-118.016	1	2008-07-11 13:04:00
77274	33.571	-117.991	1	2008-07-13 18:44:00
77274	33.564	-117.975	2	2008-07-13 23:33:00
77274	33.555	-117.97	0	2008-07-13 23:44:00
77274	33.555	-117.857	0	2008-07-15 13:08:00
77274	33.549	-117.838	2	2008-07-15 13:41:00
77274	33.571	-117.866	1	2008-07-15 16:17:00
77274	33.552	-117.858	2	2008-07-15 16:22:00
77274	33.6	-118.145	1	2008-07-17 13:17:00
77274	33.605	-118.137	1	2008-07-17 14:01:00
77274	33.65	-118.205	3	2008-07-21 14:05:00
77274	33.65	-118.205	3	2008-07-21 14:11:00
77274	33.432	-117.678	2	2008-07-25 13:20:00
77274	33.407	-117.651	2	2008-07-25 16:15:00
77274	33.133	-117.35	0	2008-08-02 16:55:00
77274	33.026	-117.306	1	2008-08-04 16:08:00
77274	33.584	-118.032	3	2008-08-16 13:43:00
77274	33.339	-117.623	3	2008-08-22 12:53:00
77274	32.936	-117.314	0	2008-08-28 06:57:00
77274	32.963	-117.298	3	2008-09-07 04:47:00
77274	32.955	-117.295	3	2008-09-07 05:23:00
77274	32.438	-117.21	1	2008-09-09 14:10:00
77274	32.434	-117.199	0	2008-09-09 14:13:00
77274	32.437	-117.201	2	2008-09-09 14:25:00
77274	32.474	-117.163	3	2008-09-11 17:15:00
77274	27.978	-114.045	3	2009-02-06 00:19:00
77274	27.981	-114.041	1	2009-02-06 00:58:00
77274	27.975	-114.056	2	2009-02-08 00:35:00
77274	27.976	-114.048	3	2009-02-08 01:12:00
77274	27.977	-114.049	2	2009-02-18 00:15:00
77274	27.977	-114.047	3	2009-02-18 00:32:00
77274	27.974	-114.045	2	2009-02-18 01:57:00
77274	27.978	-114.047	3	2009-02-20 01:33:00
77274	27.978	-114.047	3	2009-02-22 01:10:00
77274	27.979	-114.04	1	2009-02-24 00:46:00
77274	27.975	-114.051	3	2009-02-26 00:25:00
77274	27.977	-114.047	3	2009-02-26 00:39:00
77274	27.977	-114.047	3	2009-02-28 01:39:00
77274	27.978	-114.048	3	2009-03-07 00:24:00
77274	27.977	-114.046	2	2009-03-07 01:57:00
77274	27.976	-114.041	1	2009-03-09 01:14:00
77274	27.975	-114.048	3	2009-03-09 01:34:00
77274	27.978	-114.049	3	2009-03-11 00:29:00
77274	27.978	-114.047	3	2009-03-11 01:10:00
77274	27.979	-114.039	1	2009-03-13 00:47:00
77274	27.977	-114.07	2	2009-03-13 01:19:00
77274	27.977	-114.05	2	2009-03-17 01:39:00
77274	27.976	-114.047	3	2009-03-19 01:16:00
77274	27.976	-114.047	3	2009-03-23 00:41:00
77274	27.978	-114.047	3	2009-03-25 01:47:00
77274	27.977	-114.047	3	2009-03-27 00:45:00
77274	27.977	-114.047	3	2009-03-27 01:23:00
77274	27.976	-114.048	2	2009-03-31 00:38:00
77274	27.976	-114.048	3	2009-03-31 00:51:00
77275	34.255	-119.533	1	2008-08-25 01:35:00
77275	34.293	-119.694	2	2008-08-29 01:13:00
77275	34.192	-119.375	1	2008-09-02 05:26:00
77275	34.229	-119.56	2	2008-09-06 00:55:00
77275	34.224	-119.546	1	2008-09-06 01:22:00
77275	34.227	-119.565	1	2008-09-10 00:09:00
77275	34.223	-119.556	1	2008-09-10 01:26:00
77275	34.235	-119.498	0	2008-09-12 00:38:00
77275	34.214	-119.476	0	2008-09-12 02:19:00
77275	34.093	-119.437	0	2008-09-12 12:57:00
77275	34.112	-119.436	0	2008-09-12 14:40:00
77275	34.306	-119.707	2	2008-09-14 01:00:00
77275	34.314	-119.583	1	2008-09-14 06:19:00
77275	34.49	-120.526	1	2008-09-18 14:17:00
77275	34.135	-120.186	1	2008-09-20 04:17:00
77275	33.994	-119.945	0	2008-09-22 05:39:00
77275	33.937	-119.836	1	2008-09-26 00:03:00
77275	33.936	-119.84	1	2008-09-26 00:21:00
77275	33.932	-119.858	2	2008-09-26 01:44:00
77275	33.908	-119.737	1	2008-09-28 04:58:00
77275	33.938	-119.744	2	2008-09-30 00:10:00
77275	33.933	-119.743	1	2008-09-30 01:11:00
77275	34.113	-119.97	0	2008-10-04 01:52:00
77275	34.256	-119.852	2	2008-10-04 14:11:00
77275	33.973	-119.925	1	2008-10-08 18:28:00
77275	33.985	-119.91	0	2008-10-08 18:44:00
77275	33.981	-119.932	0	2008-10-08 20:32:00
77275	34.027	-119.9	1	2008-10-14 05:29:00
77275	34.028	-119.905	2	2008-10-14 06:01:00
77275	33.993	-119.892	2	2008-10-16 02:05:00
77275	34.014	-119.921	1	2008-10-16 03:38:00
77275	34.008	-119.916	0	2008-10-24 02:16:00
77275	33.983	-119.951	1	2008-10-24 16:34:00
77275	34.001	-119.967	1	2008-10-28 17:24:00
77275	34.076	-119.9	0	2008-10-30 10:21:00
77275	34.001	-119.999	1	2008-11-07 16:45:00
77275	34.005	-120.004	1	2008-11-07 16:50:00
77275	34.003	-119.926	2	2008-11-13 09:36:00
77275	34.079	-119.966	2	2008-11-15 23:43:00
77275	34.036	-120.266	1	2008-11-17 04:00:00
77275	33.93	-119.899	1	2008-11-23 00:39:00
77275	33.924	-119.947	1	2008-11-23 01:57:00
77275	33.917	-119.97	2	2008-11-23 02:20:00
77275	34.002	-119.941	1	2008-11-25 01:11:00
77275	34.396	-119.939	1	2008-11-29 23:08:00
77275	34.39	-119.599	1	2008-12-01 17:32:00
77275	34.393	-119.589	1	2008-12-01 18:29:00
77275	34.247	-119.592	2	2008-12-03 01:17:00
77275	34.079	-119.56	2	2008-12-09 17:23:00
77275	34.062	-119.599	1	2008-12-11 16:41:00
77275	34.068	-119.61	3	2008-12-11 17:02:00
77275	31.813	-116.717	0	2008-12-27 00:04:00
77275	31.813	-116.717	0	2008-12-27 00:40:00
77275	31.723	-116.605	2	2008-12-31 00:08:00
77275	31.721	-116.608	3	2009-01-02 00:58:00
77275	31.722	-116.605	3	2009-01-02 01:11:00
77275	31.724	-116.603	1	2009-01-04 00:48:00
77275	31.724	-116.607	3	2009-01-06 00:24:00
77275	31.722	-116.603	3	2009-01-06 01:02:00
77275	31.723	-116.605	2	2009-01-10 01:16:00
77275	31.725	-116.597	2	2009-01-12 00:54:00
77275	31.724	-116.603	2	2009-01-14 01:12:00
77275	31.723	-116.606	3	2009-01-16 00:07:00
77275	31.724	-116.602	2	2009-01-16 00:25:00
77275	31.724	-116.602	3	2009-01-18 01:23:00
83069	34.359	-120.088	0	2008-07-11 00:23:00
83069	34.364	-120.088	1	2008-07-11 00:44:00
83075	33.977	-118.615	3	2008-06-29 12:51:00
83075	33.978	-118.62	1	2008-06-29 13:26:00
83075	33.836	-118.597	1	2008-07-01 00:38:00
83075	33.847	-118.423	2	2008-07-03 12:57:00
83075	33.695	-118.48	1	2008-07-05 01:30:00
83075	33.7	-118.456	1	2008-07-05 01:31:00
83075	33.774	-118.458	1	2008-07-07 00:38:00
83075	33.762	-118.454	2	2008-07-07 03:27:00
83075	33.83	-118.485	3	2008-07-09 13:51:00
83075	33.867	-118.498	2	2008-07-11 02:03:00
83075	33.845	-118.502	0	2008-07-11 02:25:00
83075	33.931	-118.54	3	2008-07-11 12:47:00
83075	33.828	-118.493	2	2008-07-13 01:37:00
83075	33.83	-118.498	1	2008-07-13 01:38:00
83075	33.77	-118.462	2	2008-07-15 13:41:00
83075	33.818	-118.463	0	2008-07-17 13:18:00
83075	33.823	-118.465	3	2008-07-17 13:59:00
83075	33.838	-118.541	3	2008-07-19 14:34:00
83075	33.741	-118.476	0	2008-07-21 00:03:00
83075	33.726	-118.409	0	2008-07-21 05:03:00
83075	33.814	-118.51	1	2008-07-25 01:00:00
83075	33.813	-118.501	1	2008-07-25 01:50:00
83075	33.827	-118.486	1	2008-07-25 14:11:00
83075	33.747	-118.453	1	2008-07-27 08:31:00
83075	33.783	-118.489	1	2008-07-29 01:51:00
83075	33.788	-118.467	1	2008-07-29 14:11:00
83075	33.902	-118.543	1	2008-07-31 13:50:00
83075	33.908	-118.565	1	2008-07-31 15:05:00
83075	33.886	-118.583	2	2008-08-02 13:30:00
83075	33.849	-118.471	1	2008-08-04 01:10:00
83075	33.853	-118.54	1	2008-08-06 03:49:00
83075	33.864	-118.553	2	2008-08-06 14:23:00
83075	33.834	-118.516	1	2008-08-08 01:16:00
83075	33.874	-118.525	2	2008-08-08 13:59:00
83075	33.845	-118.506	1	2008-08-10 11:08:00
83075	33.851	-118.498	2	2008-08-10 12:45:00
83075	33.856	-118.5	2	2008-08-12 13:39:00
83075	33.836	-118.502	3	2008-08-14 14:29:00
83075	33.835	-118.504	2	2008-08-14 14:31:00
83075	33.823	-118.469	0	2008-08-14 16:01:00
83075	33.781	-118.456	0	2008-08-16 00:03:00
83075	33.793	-118.429	0	2008-08-16 10:00:00
83075	33.832	-118.506	0	2008-08-16 17:19:00
83075	33.776	-118.478	2	2008-08-18 01:14:00
83075	33.89	-118.498	2	2008-08-18 13:42:00
83075	33.907	-118.579	0	2008-08-22 02:11:00
83075	33.873	-118.493	3	2008-08-24 05:15:00
83075	33.919	-118.562	1	2008-08-26 00:46:00
83075	33.918	-118.547	1	2008-08-26 01:23:00
83075	33.813	-118.425	1	2008-08-28 00:59:00
83075	33.816	-118.422	1	2008-08-28 01:38:00
83075	33.861	-118.621	1	2008-08-30 03:12:00
83075	33.801	-118.472	0	2008-09-01 01:42:00
83075	33.86	-118.592	2	2008-09-03 01:28:00
83075	33.854	-118.576	1	2008-09-03 03:29:00
83075	33.862	-118.472	1	2008-09-05 05:33:00
83075	33.825	-118.466	0	2008-09-05 07:13:00
83075	33.855	-118.467	2	2008-09-07 06:25:00
83075	33.854	-118.466	2	2008-09-07 06:26:00
83075	33.86	-118.573	1	2008-09-09 00:19:00
83075	33.848	-118.422	3	2008-09-11 14:01:00
83075	33.858	-118.415	1	2008-09-11 15:00:00
83075	33.845	-118.444	2	2008-09-13 00:15:00
83075	33.85	-118.43	1	2008-09-13 01:14:00
83075	33.99	-118.6	1	2008-09-17 03:37:00
83075	33.89	-118.587	2	2008-09-19 01:10:00
83075	33.848	-118.437	2	2008-09-21 01:15:00
83075	33.843	-118.437	0	2008-09-21 02:03:00
83075	33.928	-118.536	1	2008-09-23 06:35:00
83075	33.928	-118.537	2	2008-09-23 06:56:00
83075	33.932	-118.49	1	2008-09-25 04:30:00
83075	33.932	-118.515	1	2008-09-25 14:37:00
83075	33.946	-118.491	0	2008-09-25 16:35:00
83075	34.014	-118.636	0	2008-09-27 13:43:00
83075	34.01	-118.592	3	2008-09-27 17:31:00
83075	33.921	-118.529	1	2008-09-29 06:10:00
83075	34.016	-118.544	1	2008-10-03 00:38:00
83075	33.99	-118.534	0	2008-10-07 03:25:00
83075	33.943	-118.476	1	2008-10-09 01:05:00
83075	33.85	-118.44	1	2008-10-17 00:04:00
83075	33.978	-118.478	1	2008-10-19 16:38:00
83075	33.885	-118.486	1	2008-10-21 06:06:00
83075	33.991	-118.499	1	2008-10-25 16:12:00
83075	33.99	-118.499	1	2008-10-25 17:53:00
83075	33.941	-118.453	1	2008-11-08 16:24:00
83075	33.934	-118.455	1	2008-11-08 16:28:00
83075	33.926	-118.45	2	2008-11-08 18:05:00
83075	33.73	-118.412	0	2008-11-14 00:34:00
83075	33.998	-118.568	3	2008-11-16 00:21:00
83075	33.989	-118.491	3	2008-11-18 17:33:00
83075	33.986	-118.481	1	2008-11-18 17:57:00
83076	34.327	-119.504	1	2008-08-02 19:22:00
83076	33.797	-118.448	3	2008-08-08 06:22:00
83076	33.797	-118.488	2	2008-08-08 13:32:00
83076	33.891	-118.59	1	2008-08-10 13:36:00
83076	33.889	-118.585	0	2008-08-10 14:24:00
83076	33.996	-118.655	2	2008-08-14 04:03:00
83076	33.975	-118.657	1	2008-08-18 09:41:00
83076	33.983	-118.636	1	2008-08-20 04:56:00
83076	33.987	-118.614	2	2008-08-20 05:03:00
83076	33.945	-118.573	2	2008-08-22 05:55:00
83076	33.945	-118.572	3	2008-08-22 05:59:00
83076	33.987	-118.671	0	2008-08-26 10:00:00
83076	33.984	-118.658	0	2008-08-26 11:24:00
83076	33.972	-118.635	1	2008-08-30 04:48:00
83076	33.979	-118.621	2	2008-08-30 06:12:00
83076	34.006	-118.635	2	2008-09-03 06:18:00
83076	33.996	-118.565	2	2008-09-05 13:29:00
83076	33.985	-118.632	2	2008-09-07 18:46:00
83076	33.989	-118.698	0	2008-09-09 17:59:00
83076	33.989	-118.7	2	2008-09-13 13:36:00
83076	33.989	-118.619	2	2008-09-15 11:31:00
83076	34.009	-118.619	1	2008-09-15 11:32:00
83076	34.012	-118.73	1	2008-09-17 00:18:00
83076	34.012	-118.729	1	2008-09-17 00:26:00
83076	33.973	-118.693	3	2008-09-17 05:55:00
83076	33.893	-118.515	1	2008-09-19 11:50:00
83076	33.895	-118.521	2	2008-09-19 12:25:00
83076	33.995	-118.733	1	2008-09-23 11:48:00
83076	33.993	-118.737	2	2008-09-23 11:55:00
83076	34.001	-118.756	1	2008-09-23 13:21:00
83076	33.996	-118.734	1	2008-09-23 13:34:00
83076	33.976	-118.584	2	2008-09-27 17:35:00
83076	33.978	-118.58	3	2008-09-27 17:41:00
83076	33.978	-118.602	2	2008-10-01 17:51:00
83076	33.984	-118.577	1	2008-10-03 19:46:00
83076	33.983	-118.639	0	2008-10-07 17:30:00
83076	33.952	-118.569	2	2008-10-07 19:05:00
83076	33.987	-118.633	2	2008-10-09 01:07:00
83076	33.976	-118.618	1	2008-10-09 18:27:00
83076	34.024	-118.639	1	2008-10-15 05:03:00
83076	34.007	-118.564	1	2008-10-17 03:18:00
83076	34.388	-119.627	1	2008-10-21 00:27:00
83076	34.387	-119.616	3	2008-10-21 01:46:00
83076	34.386	-119.617	2	2008-10-21 02:07:00
83076	34.327	-119.921	0	2008-10-23 05:16:00
83076	34.343	-119.838	3	2008-10-23 06:13:00
83076	34.391	-119.867	1	2008-10-25 01:51:00
83076	33.954	-118.478	3	2008-10-29 08:52:00
83076	33.996	-118.523	1	2008-10-31 01:50:00
83076	34.009	-118.644	3	2008-11-02 01:26:00
83076	34.029	-118.546	2	2008-11-08 05:46:00
83076	33.988	-118.709	2	2008-11-14 20:47:00
83076	33.944	-118.497	3	2008-11-16 04:23:00
83076	33.945	-118.492	3	2008-11-16 04:35:00
83076	33.924	-118.445	1	2008-11-18 02:16:00
83076	33.923	-118.488	2	2008-11-18 05:16:00
83076	33.921	-118.504	3	2008-11-18 05:36:00
83076	33.911	-118.645	0	2008-11-18 08:48:00
83076	33.978	-118.51	2	2008-11-24 03:32:00
83076	33.979	-118.508	1	2008-11-24 04:34:00
83076	33.926	-118.464	2	2008-11-30 06:29:00
83076	34.03	-118.587	1	2008-12-02 02:13:00
83076	34.233	-119.527	2	2008-12-04 04:05:00
83076	34.204	-119.363	0	2008-12-08 02:44:00
83076	34.221	-119.336	1	2008-12-08 03:42:00
83076	33.937	-118.543	1	2008-12-10 02:23:00
83076	33.925	-118.55	2	2008-12-12 09:34:00
83076	33.962	-118.57	3	2008-12-16 21:56:00
83076	29.146	-114.872	2	2009-01-19 16:58:00
83076	27.856	-114.298	2	2010-01-27 01:30:00
89362	34.016	-118.534	2	2009-07-06 12:51:00
89362	34.009	-118.557	0	2009-07-06 14:27:00
89362	33.836	-118.43	1	2009-07-08 05:25:00
89362	33.823	-118.443	0	2009-07-10 06:18:00
89362	33.844	-118.435	1	2009-07-12 02:12:00
89362	33.86	-118.44	1	2009-07-20 04:46:00
89362	33.84	-118.432	0	2009-07-22 01:51:00
89362	33.841	-118.415	0	2009-07-22 04:59:00
89362	33.85	-118.472	1	2009-07-24 04:09:00
89362	33.828	-118.487	1	2009-07-26 00:51:00
89362	33.843	-118.486	0	2009-07-26 01:04:00
89362	33.822	-118.431	1	2009-07-28 05:22:00
89362	33.829	-118.414	0	2009-07-28 05:58:00
89362	33.815	-118.428	0	2009-07-30 13:18:00
95114	32.962	-117.311	2	2009-08-16 16:10:00
95114	33.104	-117.355	1	2009-08-18 01:35:00
95114	33.099	-117.339	1	2009-08-18 01:38:00
95114	33.012	-117.317	2	2009-08-20 05:47:00
95114	33.225	-117.477	2	2009-08-22 00:49:00
95114	33.232	-117.493	0	2009-08-22 02:59:00
95114	33.194	-117.453	1	2009-08-24 00:54:00
95114	33.229	-117.478	1	2009-08-26 01:47:00
95115	33.227	-117.621	1	2009-09-29 00:03:00
95115	33.225	-117.711	0	2009-09-29 01:46:00
95115	33.27	-117.537	0	2009-09-29 05:12:00
95115	33.11	-117.733	0	2009-09-29 13:51:00
95115	33.082	-117.546	2	2009-10-01 04:36:00
95115	33.354	-117.608	0	2009-10-09 13:46:00
95115	33.341	-117.604	0	2009-10-11 03:31:00
95115	34.007	-118.832	2	2009-10-27 17:59:00
95115	34.185	-119.589	2	2009-10-29 02:29:00
95117	34.01	-118.664	1	2009-07-19 06:09:00
95117	33.811	-118.523	3	2009-07-21 04:26:00
95117	34.027	-118.541	2	2009-07-31 01:47:00
95117	34.03	-118.61	1	2009-08-02 13:41:00
95117	34.017	-118.584	2	2009-08-04 01:02:00
95117	34.019	-118.57	1	2009-08-04 02:40:00
95117	33.836	-118.421	1	2009-08-08 00:39:00
95117	34.029	-118.579	1	2009-08-10 15:37:00
95117	34.004	-118.574	1	2009-08-16 17:36:00
95117	34.002	-118.619	1	2009-08-20 16:27:00
95117	34.016	-118.687	1	2009-08-28 18:40:00
95117	33.973	-118.622	0	2009-08-30 15:03:00
95117	34.012	-118.725	1	2009-09-01 10:17:00
95117	34.014	-118.728	2	2009-09-01 10:20:00
95117	34.006	-118.548	2	2009-09-03 05:58:00
95117	34.015	-118.558	0	2009-09-03 10:01:00
95117	34.025	-118.584	2	2009-09-05 17:35:00
95118	34.135	-120.456	2	2009-11-25 00:31:00
95118	34.112	-120.506	3	2009-11-25 04:28:00
95118	34.385	-119.876	1	2009-11-29 03:05:00
95118	34.385	-119.822	0	2009-11-29 06:15:00
95118	34.142	-119.249	2	2009-12-03 11:08:00
95118	34.168	-119.279	1	2009-12-05 08:41:00
95118	34.207	-119.353	1	2009-12-05 14:20:00
95118	34.143	-119.268	1	2009-12-07 00:40:00
95118	34.135	-119.246	3	2009-12-07 01:32:00
95118	34.096	-119.214	1	2009-12-07 03:11:00
95118	33.654	-118.235	1	2009-12-13 16:26:00
95118	33.619	-118.233	1	2009-12-13 16:47:00
95118	33.369	-117.609	2	2009-12-15 00:45:00
95118	32.435	-117.261	1	2009-12-19 18:06:00
95118	32.187	-116.931	1	2009-12-21 16:41:00
95118	32.158	-116.948	0	2010-01-04 03:55:00
95118	32.194	-116.965	2	2010-01-06 02:17:00
95118	32.214	-117.028	0	2010-01-06 19:28:00
95118	32.243	-117.035	0	2010-01-06 20:01:00
95118	31.753	-116.924	0	2010-01-08 11:09:00
95118	30.666	-116.341	1	2010-01-12 02:46:00
95118	29.077	-114.909	1	2010-01-16 11:23:00
95118	28.161	-114.403	1	2010-01-26 21:37:00
95118	28.195	-114.353	2	2010-01-28 20:37:00
95118	27.999	-114.529	2	2010-02-05 20:53:00
95118	28.076	-114.52	2	2010-02-09 16:49:00
95118	28.064	-114.503	0	2010-02-09 17:12:00
95118	28.051	-115.162	1	2010-02-11 10:05:00
95118	28.208	-114.309	3	2010-02-13 17:22:00
95118	30.654	-115.975	1	2010-03-09 00:07:00
95118	30.66	-115.972	3	2010-03-09 00:28:00
95118	30.681	-115.876	0	2010-03-09 01:48:00
