# Supplementary material for: Quantifying habitat selection and variability in habitat suitability for juvenile white sharks
Source: PLoS One. 2019 May 8;14(5):e0214642. doi: 10.1371/journal.pone.0214642 (PMC6505937; doi:10.1371/journal.pone.0214642)
Supplement: S1 Table — This is a table of the each individuals size, capture data, number of days detected and deployment duration. (XLSX) [file pone.0214642.s006.xlsx]

## Sheet: Satellite_Table
ID	Total Length (cm)	Date Captured	Number of Days Detected	Transmission Duration
JWS_09-15	224	2009-09-26	7	33
JWS_09-12	140	2009-08-14	7	12
JWS_09-11	165	2009-08-13	24	101
JWS_09-09	168	2009-07-16	22	63
JWS_09-07	150	2009-06-30	13	36
JWS_08-18	182	2008-10-30	0
JWS_08-13	134	2008-08-23	52	110
JWS_08-09	154	2008-08-01	59	544
JWS_08-07	142	2008-07-07	1	4
JWS_08-04	154	2008-06-26	61	145
JWS_08-02	135	2008-06-20	50	117
JWS_08-01	160	2008-06-18	40	85
JWS_07-05	145	2007-08-23	1	145
JWS_07-03	170	2007-07-12	98	133
JWS_06-14	154	2006-10-29	1	17
JWS_06-13	148	2006-09-27	6	15
JWS_06-12	149	2006-09-21	32	80
JWS_06-05	140	2006-07-14	23	35
